# Supplementary material for: Dietary Clostridium butyricum and Bacillus subtilis Promote Goose Growth by Improving Intestinal Structure and Function, Antioxidative Capacity and Microbial Composition
Source: Animals (Basel). 2021 Nov 6;11(11):3174. doi: 10.3390/ani11113174 (PMC8614425; doi:10.3390/ani11113174)
Supplement: Supplementary file 1 [file animals-11-03174-s001.zip]

Archive with 1 entries (1 files):
- animals-1417192-supplementary.pdf
